# Supplementary material for: Emergent heterogeneity in putative mesenchymal stem cell colonies: Single-cell time lapsed analysis
Source: PLoS One. 2019 Apr 3;14(4):e0213452. doi: 10.1371/journal.pone.0213452 (PMC6447157; doi:10.1371/journal.pone.0213452)
Supplement: S1 Table — Correlations passing thresholds for each are highlighted. (XLSX) [file pone.0213452.s011.xlsx]

## Sheet: correlations
S1 Table: Spearman correlation coefficients (rS) and associated p values for colony-wide properties. Correlations passing thresholds for each are highlighted.
			number of originating progeny
			rS	p value	number of senescent cells (at Day 4)
number of originating progeny			1	0	rS	p value	fraction of cells senescent (up to Day 4)
number of senescent cells (at Day 4)			0.366	6.5 x10 -2	1	0	rS	p value	total cells (cumulative; up to Day 4)
fraction of cells senescent (up to Day 4)			0.188	3.6 x10 -1	0.845	5.4 x10 -8	1	0	rS	p value	number of cells (at Day 4)
total cells (cumulative; up to Day 4)			0.537	4.7 x10 -3	0.512	7.5 x10 -3	0.039	8.5 x10 -1	1	0	rS	p value	number of asynchronous twin pairs (up to Day 4)
number of cells (at Day 4)			0.551	3.5 x10 -3	0.515	7.1 x10 -3	0.044	8.3 x10 -1	0.999	2.2 x10 -37	1	0	rS	p value	fraction of cells asynchronous (cumulative; up to Day 4)
number of asynchronous twin pairs (up to Day 4)			0.642	4.1 x10 -4	0.45	2.1 x10 -2	0.082	6.9 x10 -1	0.795	1.2 x10 -6	0.801	9.1 x10 -7	1	0	rS	p value	number of fast-dividing progeny
fraction of cells asynchronous (cumulative; up to Day 4)			0.175	3.9 x10 -1	-0.023	9.1 x10 -1	0.149	4.7 x10 -1	-0.202	3.2 x10 -1	-0.194	3.4 x10 -1	0.376	5.8 x10 -2	1	0	rS	p value	number of moderate-dividing progeny
number of fast-dividing progeny			0.005	9.8 x10 -1	0.276	1.7 x10 -1	-0.062	7.6 x10 -1	0.706	5.7 x10 -5	0.697	7.6 x10 -5	0.412	3.7 x10 -2	-0.234	2.5 x10 -1	1	0	rS	p value	number of slow-dividing progeny
number of moderate-dividing progeny			0.560	2.9 x10 -3	0.18	3.8 x10 -1	0.184	3.7 x10 -1	0.021	9.2 x10 -1	0.033	8.7 x10 -1	0.202	3.2 x10 -1	0.058	7.8 x10 -1	-0.617	7.8 x10 -4	1	0	rS	p value	confluency (at Day 7)
number of slow-dividing progeny			0.607	1.0 x10 -3	-0.099	6.3 x10 -1	-0.034	8.7 x10 -1	-0.022	9.1 x10 -1	-0.013	9.5 x10 -1	0.140	5.0 x10 -1	0.267	1.9 x10 -1	-0.249	2.2 x10 -1	0.151	4.6 x10 -1	1	0	rS	p value	degree of isolation (see Figure S2C)
confluency (at Day 7)			0.086	6.8 x10 -1	0.264	1.9 x10 -1	0.141	4.9 x10 -1	0.16	4.3 x10 -1	0.166	4.2 x10 -1	0.249	2.2 x10 -1	0.139	5.0 x10 -1	0.283	1.6 x10 -1	-0.093	6.5 x10 -1	-0.088	6.7 x10 -1	1	8.88415e-08	rS	p value	diameter (at Day 7)
degree of isolation (see Figure S2C)			-0.355	7.5 x10 -2	0.101	6.2 x10 -1	0.115	5.8 x10 -1	-0.058	7.8 x10 -1	-0.058	7.8 x10 -1	-0.047	8.2 x10 -1	0.017	9.3 x10 -1	0.117	5.7 x10 -1	-0.216	2.9 x10 -1	-0.406	3.9 x10 -2	0.309	1.2 x10 -1	1	9.48319e-186	rS	p value	number of neighboring colonies (at Day 7)
diameter (at Day 7)			0.352	7.8 x10 -2	0.112	5.9 x10 -1	0.098	6.3 x10 -1	0.152	4.6 x10 -1	0.166	4.2 x10 -1	0.139	5.0 x10 -1	0.046	8.2 x10 -1	-0.139	5.0 x10 -1	0.311	1.2 x10 -1	0.185	3.7 x10 -1	-0.132	5.2 x10 -1	-0.410	3.7 x10 -2	1	8.88415e-08	rS	p value
number of neighboring colonies (at Day 7)			0.0655	7.5 x10 -1	0.368	6.4 x10 -2	0.326	1.0 x10 -1	0.077	7.1 x10 -1	0.082	6.9 x10 -1	-0.161	4.3 x10 -1	-0.441	2.4 x10 -2	0.034	8.7 x10 -1	0.144	4.8 x10 -1	-0.157	4.4 x10 -1	0.183	3.7 x10 -1	0.053	8.0 x10 -1	0.114	5.8 x10 -1	1	0
