# Supplementary material for: Emergent heterogeneity in putative mesenchymal stem cell colonies: Single-cell time lapsed analysis
Source: PLoS One. 2019 Apr 3;14(4):e0213452. doi: 10.1371/journal.pone.0213452 (PMC6447157; doi:10.1371/journal.pone.0213452)
Supplement: S2 Table — Correlations passing thresholds for p value and critical values of the Spearman correlation coefficient are highlighted in green. p values which pass the Bonferroni-corrected p value threshold for significance, but whose corresponding correlation coefficient does not pass the threshold for significance, are highlighted in blue and may possibly represent weak correlations by less-stringent criteria. (XLSX) [file pone.0213452.s012.xlsx]

## Sheet: correlations
S2 Table: Spearman correlation coefficients (rS) and associated p values for single-cell properties of all pooled cells analyzed. Correlations passing thresholds for p value and critical values of the Spearman correlation coefficient are highlighted in green. p values which pass the Bonferroni-corrected p value threshold for significance, but whose corresponding correlation coefficient does not p…
			average area1
			rS	p value	maximum area1
average area1			1	0	rS	p value	area before division4
maximum area1			0.923106	0.0 x10 +0	1	0	rS	p value	average eccentricity
area before division4			0.803588	1.2 x10 -150	0.811661	5.2 x10 -156	1	0	rS	p value	parent lifetime5
average eccentricity			-0.18047	1.6 x10 -9	-0.17777	2.7 x10 -9	-0.18001	3.0 x10 -6	1	0	rS	p value	parent maximum area5
parent lifetime5			-0.0116055	7.2 x10 -1	-0.0298597	3.6 x10 -1	0.0726086	9.6 x10 -2	0.0244603	3.9 x10 -1	1	0	rS	p value	parent area before division5
parent maximum area5			0.706573	3.8 x10 -145	0.614084	5.9 x10 -100	0.487448	7.3 x10 -33	-0.121237	1.9 x10 -5	0.089609	1.6 x10 -3	1	0	rS	p value	maximum number of neighbors
parent area before division5			0.612504	2.6 x10 -99	0.529785	3.8 x10 -70	0.485787	1.3 x10 -32	-0.154598	4.5 x10 -8	0.0508471	7.3 x10 -2	0.784793	1.7 x10 -259	1	0	rS	p value	average number of neighbors
maximum number of neighbors			-0.11579	1.2 x10 -4	-0.04003	1.8 x10 -1	-0.15211	8.2 x10 -5	0.089981	7.8 x10 -4	-0.021396	4.5 x10 -1	0.012065	6.7 x10 -1	-0.0121392	6.7 x10 -1	1	0	rS	p value	cumulative number of neighbors1
average number of neighbors			-0.19363	8.7 x10 -11	-0.11574	1.2 x10 -4	-0.12298	1.5 x10 -3	-0.06195	2.1 x10 -2	0.0741473	9.0 x10 -3	-0.0318251	2.6 x10 -1	-0.00578655	8.4 x10 -1	0.728222	5.1 x10 -230	1	0	rS	p value	number of neighbors at birth
cumulative number of neighbors1			-0.06863	2.3 x10 -2	0.044322	1.4 x10 -1	-0.0672068	8.4 x10 -2	0.141488	2.4 x10 -6	0.0706758	2.9 x10 -2	0.02919	3.7 x10 -1	0.0412791	2.0 x10 -1	0.773102	4.1 x10 -220	0.912386	0.0 x10 +0	1	0	rS	p value	total distance traveled1
number of neighbors at birth			-0.12755	2.1 x10 -5	-0.09946	9.4 x10 -4	-0.16977	1.1 x10 -5	-0.00604	8.2 x10 -1	-0.0385988	1.7 x10 -1	-0.0575148	4.3 x10 -2	-0.0924285	1.1 x10 -3	0.521371	1.0 x10 -97	0.501316	2.5 x10 -89	0.408024	1.6 x10 -45	1	0	rS	p value	maximum distance from birth location1
total distance traveled1			0.076449	1.1 x10 -2	0.195447	5.8 x10 -11	-0.188541	1.1 x10 -6	0.268024	1.3 x10 -19	-0.148076	4.4 x10 -6	-0.0467399	1.5 x10 -1	-0.092477	4.3 x10 -3	0.222469	7.6 x10 -14	0.00641092	8.3 x10 -1	0.283343	7.9 x10 -22	0.0705323	1.9 x10 -2	1	0	rS	p value	average distance from birth location1
maximum distance from birth location1			0.004345	8.9 x10 -1	0.022378	4.6 x10 -1	-0.214116	2.7 x10 -8	0.244833	1.6 x10 -16	-0.0823826	1.1 x10 -2	0.00999651	7.6 x10 -1	-0.0456477	1.6 x10 -1	0.083917	5.3 x10 -3	-0.0871558	3.8 x10 -3	0.0363822	2.3 x10 -1	0.0711531	1.8 x10 -2	0.589681	2.3 x10 -104	1	0	rS	p value	maximum distance from colony centroid
average distance from birth location1			0.032059	2.9 x10 -1	0.034715	2.5 x10 -1	-0.163905	2.3 x10 -5	0.199014	2.5 x10 -11	-0.0543518	9.3 x10 -2	0.0400133	2.2 x10 -1	-0.004435	8.9 x10 -1	0.0782539	9.3 x10 -3	-0.106415	4.0 x10 -4	-0.00826448	7.8 x10 -1	0.0760161	1.2 x10 -2	0.506898	4.1 x10 -73	0.929439	0.0 x10 +0	1	0	rS	p value	average distance from colony centroid
maximum distance from colony centroid			0.024695	4.1 x10 -1	0.030849	3.1 x10 -1	-0.11727	2.5 x10 -3	0.142686	9.2 x10 -8	0.0439948	1.2 x10 -1	-0.0110155	7.0 x10 -1	-0.091533	1.3 x10 -3	-0.178694	1.9 x10 -11	-0.303934	4.3 x10 -31	-0.167715	2.1 x10 -8	-0.0975424	2.7 x10 -4	0.307137	1.5 x10 -25	0.399584	1.4 x10 -43	0.343748	5.6 x10 -32	1	0	rS	p value	time point of birth
average distance from colony centroid			0.013176	6.6 x10 -1	0.006396	8.3 x10 -1	-0.08534	2.8 x10 -2	0.070089	9.0 x10 -3	0.0676747	1.7 x10 -2	-0.0339387	2.3 x10 -1	-0.0978675	5.6 x10 -4	-0.219778	1.2 x10 -16	-0.275231	1.4 x10 -25	-0.224073	5.0 x10 -14	-0.0933194	4.9 x10 -4	0.175648	4.2 x10 -9	0.252445	1.6 x10 -17	0.22456	4.4 x10 -14	0.958305	0.0 x10 +0	1	0	rS	p value	time points analyzed
time point of birth			-0.38945	2.7 x10 -41	-0.38086	2.0 x10 -39	-0.33504	6.6 x10 -19	-0.02302	3.9 x10 -1	0.31974	7.2 x10 -31	-0.219614	5.2 x10 -15	-0.205127	3.0 x10 -13	0.246692	1.0 x10 -20	0.417534	9.3 x10 -60	0.180175	1.7 x10 -9	0.315385	1.8 x10 -33	0.034685	2.5 x10 -1	0.163404	4.8 x10 -8	0.155879	1.9 x10 -7	0.0399581	1.4 x10 -1	0.122009	5.1 x10 -6	1	0	rS	p value	number of progeny3
time points analyzed			0.252876	1.4 x10 -17	0.367862	1.1 x10 -36	0.097226	1.2 x10 -2	0.321086	1.1 x10 -34	-0.109943	1.0 x10 -4	0.0690444	1.5 x10 -2	0.0682366	1.6 x10 -2	0.102843	1.2 x10 -4	-0.233526	1.1 x10 -18	0.362852	1.1 x10 -35	-0.120247	6.9 x10 -6	0.737394	5.4 x10 -190	0.290003	7.8 x10 -23	0.222652	7.2 x10 -14	0.218817	1.6 x10 -16	0.0792837	3.1 x10 -3	-0.5798	1.2 x10 -125	1	0	rS	p value	generation
number of progeny3			-0.375004	1.4 x10 -4	-0.384955	9.1 x10 -5	-0.345157	8.1 x10 -4	-0.187592	6.4 x10 -2	NaN	NaN	NaN	NaN	NaN	NaN	-0.193503	5.6 x10 -2	0.118468	2.5 x10 -1	-0.0711784	4.9 x10 -1	-0.0604652	5.5 x10 -1	-0.21751	3.1 x10 -2	-0.092479	3.7 x10 -1	-0.0347373	7.3 x10 -1	-0.467561	1.2 x10 -6	-0.453866	2.7 x10 -6	-0.33835	6.6 x10 -4	-0.509772	8.3 x10 -8	1	0	rS	p value	lifetime
generation			-0.47099	4.9 x10 -62	-0.44373	1.8 x10 -54	-0.42573	1.2 x10 -30	0.035742	1.8 x10 -1	0.143657	3.8 x10 -7	-0.396919	4.7 x10 -48	-0.385107	4.1 x10 -45	0.277783	4.8 x10 -26	0.366738	1.7 x10 -45	0.196713	4.3 x10 -11	0.343	1.2 x10 -39	0.177467	2.9 x10 -9	0.236116	1.9 x10 -15	0.222797	7.0 x10 -14	0.0772812	3.9 x10 -3	0.130215	1.1 x10 -6	0.89593	0.0 x10 +0	-0.448188	1.2 x10 -69	NaN	NaN	1	0	rS	p value	divider classification
lifetime2			-0.03799	3.5 x10 -1	0.067329	9.5 x10 -2	0.0462388	2.5 x10 -1	0.260056	4.8 x10 -11	0.08229	4.1 x10 -2	-0.252709	1.8 x10 -10	-0.198218	6.7 x10 -7	0.139117	5.1 x10 -4	-0.0334032	4.1 x10 -1	0.307451	6.3 x10 -15	-0.0416146	3.0 x10 -1	0.652332	8.1 x10 -76	0.182626	5.2 x10 -6	0.131396	1.1 x10 -3	0.138246	5.6 x10 -4	0.0825012	4.0 x10 -2	0.0597521	1.4 x10 -1	1	0.0 x10 +0	-0.394694	1.1 x10 -4	0.143657	3.3 x10 -4	1	0	rS	p value	number of senescent daughters6
divider classification			-0.31579	5.5 x10 -27	-0.30742	1.4 x10 -25	-0.30893	3.6 x10 -16	-0.07035	8.7 x10 -3	-0.0941768	9.0 x10 -4	-0.255362	6.5 x10 -20	-0.278761	1.5 x10 -23	0.0581214	3.0 x10 -2	0.0703985	8.7 x10 -3	-0.0446973	1.4 x10 -1	0.134975	4.4 x10 -7	-0.0624045	3.8 x10 -2	-0.0204106	5.0 x10 -1	0.00268473	9.3 x10 -1	-0.136989	3.0 x10 -7	-0.117397	1.1 x10 -5	0.173746	7.0 x10 -11	-0.237431	2.9 x10 -19	0.829676	4.8 x10 -26	0.39947	2.1 x10 -54	-0.0941768	1.9 x10 -2	1	0	rS	p value	number of originating progeny in colony
number of senescent daughters6			0.0850252	2.8 x10 -2	0.0559256	1.5 x10 -1	0.018969	6.3 x10 -1	0.0437983	2.6 x10 -1	-0.0804749	6.4 x10 -2	0.0746743	8.6 x10 -2	0.0440265	3.1 x10 -1	0.099563	1.0 x10 -2	0.00195183	9.6 x10 -1	0.0280046	4.7 x10 -1	-0.00528345	8.9 x10 -1	0.130614	7.4 x10 -4	0.0994728	1.0 x10 -2	0.085336	2.8 x10 -2	0.160534	3.0 x10 -5	0.145839	1.5 x10 -4	0.0908321	1.9 x10 -2	0.0913071	1.8 x10 -2	-0.330264	1.4 x10 -3	0.122497	1.5 x10 -3	0.0815694	4.2 x10 -2	-0.104178	7.0 x10 -3	1	0	rS
number of originating progeny in colony			0.149247	6.3 x10 -7	0.1844	6.7 x10 -10	0.08704	2.5 x10 -2	-0.05843	2.9 x10 -2	0.0356727	2.1 x10 -1	0.0461232	1.0 x10 -1	0.0757895	7.6 x10 -3	0.0725265	6.8 x10 -3	0.0674982	1.2 x10 -2	0.146465	1.0 x10 -6	0.0179437	5.0 x10 -1	0.0559049	6.3 x10 -2	0.00164948	9.6 x10 -1	-0.0167773	5.8 x10 -1	0.25738	1.8 x10 -22	0.276014	1.0 x10 -25	-0.107628	5.8 x10 -5	0.14693	3.7 x10 -8	-0.249619	1.3 x10 -2	-0.13091	9.7 x10 -7	0.0356727	3.8 x10 -1	-0.182152	7.8 x10 -12	0.0815722	3.5 x10 -2	1
1cells born after Day 3.5 were excluded; 2senescent cells and cells without known lifetimes were excluded; 3only second-generation cells were included; 4cells without known average size 4-8 time points before division were excluded; 5cells whose parents had unknown lifetimes were excluded; 6cells that did not divide during the course of the single-cell analysis were excluded.
[truncated: 1 more columns]
